# Supplementary material for: Genome-Wide Identification of Vitellogenin Gene Family and Comparative Analysis of Their Involvement in Ovarian Maturation in Exopalaemon carinicauda
Source: Int J Mol Sci. 2024 Jan 16;25(2):1089. doi: 10.3390/ijms25021089 (PMC10815947; doi:10.3390/ijms25021089)
Supplement: Supplementary file 1 [file ijms-25-01089-s001.zip]

Archive with 1 entries (1 files):
- ijms-2758205-supplementary.xlsx
