# Supplementary material for: Genome-Wide Identification of Vitellogenin Gene Family and Comparative Analysis of Their Involvement in Ovarian Maturation in Exopalaemon carinicauda
Source: Int J Mol Sci. 2024 Jan 16;25(2):1089. doi: 10.3390/ijms25021089 (PMC10815947; doi:10.3390/ijms25021089)
Supplement: Supplementary file 1 [file ijms-25-01089-s001.zip › ijms-2758205-supplementary.xlsx]

## Sheet: Table S1
Table S1 The similarity analysis of proteins of Vtgs in E. carinicauda
	Vtg1a	Vtg1b	Vtg2	Vtg3	Vtg4	Vtg5	Vtg6a	Vtg6b	Vtg7
Vtg1b	0.9151
Vtg2	0.5466	0.5369
Vtg3	0.6461	0.6436	0.529
Vtg4	0.5439	0.5403	0.5208	0.541
Vtg5	0.5286	0.5243	0.461	0.5817	0.4642
Vtg6a	0.7119	0.7073	0.5319	0.6084	0.5296	0.518
Vtg6b	0.7145	0.7105	0.533	0.609	0.5329	0.5148	0.9792
Vtg7	0.5553	0.5561	0.5117	0.5472	0.5324	0.4893	0.5333	0.5342
Vtg8	0.5378	0.5394	0.5015	0.5451	0.5227	0.4707	0.5427	0.5419	0.5179

## Sheet: Table S2
Table S2 The basic physicochemical properties of proteins of Vtgs in E. carinicauda
Group	Gene name	Instability index	Aliphatic index	Grand average of hydropathicity
Vtg1	Vtg1a.1	45.94	77.37	-0.395
	Vtg1a.2	45.32	77.33	-0.392
	Vtg1a.3	45.74	77.33	-0.392
	Vtg1a.4	45.74	77.55	-0.391
	Vtg1a.5	46.76	76.95	-0.397
	Vtg1a.6	45.07	77.4	-0.393
	Vtg1b	44.35	79.23	-0.383
Vtg2	Vtg2	40.52	86.56	-0.348
Vtg3	Vtg3	49.58	82.54	-0.35
Vtg4	Vtg4	39.41	94.72	-0.178
Vtg5	Vtg5	48.85	65.54	-0.651
Vtg6	Vtg6a	41.77	87.13	-0.289
	Vtg6b	41.3	86.66	-0.292
Vtg7	Vtg7	41.1	90.74	-0.222
Vtg8	Vtg8	41.44	95.42	-0.19

## Sheet: Table S3
Table S3 The Vtg gene family of different species
Specie	Group	order	family	genus	Gene name	GenBank accession numbers	Protein Sequence
Cygnus atratus	Bird	Anseriformes	Anatidae	Cygnus	Vtg2	XP_035393527.1	MLQLDQGSQKFDIDPGFSSRKSYLYSYEGFMLNGLQERSLAKAGVRLSSKLEISGLSENTYFLKVRSPQVEEYNGVWPRDPFTRSSKITQMVSSCFSRPFKFEYSSGRIGNIYAPEDCPDTCINIVRGILNMMQITIKKSQNVYELQEAGIGGVCHTRYVIQEDRKNSRVSVTKTVDQNNCQEKVKKSVGMAYIYPCPVDTMKERLVKGTAAFSYKLKQSDSGTLITEVASQQVYQISPFSEPTGVAVMEARQQLTLLEVRSERGSAPGIPMQSYGSLRYQFPDVLPQMPLQLVKTKNPEQRIVETLQHIVLNNQQDFHDDVPQRFLELVQLCRIASADTLESVWRQVSDKPRYRRWLLSAVSASGTTEALKFIKTRIRSDELNYIQTLLTVSLAFHLM…
					Vtg1	XP_035393990.1	MRGLILTVLLTLVGSQHLNYQPDFSENKVYTYNHESILLSGLPEKGLARAGIRIKSKVEISGIGPKLCLIRIHSIEAAEYNGIWPTSSFSRSLKLTQALTGQLSNPIKFEYSNGHIGNLMAPDSVSDDGLNIYRGILNVLELSMKKMQHSYSLQEAGIGGICNTTYAIQENKRANLVYVTKSKDLNSCEEKVQVVTGSAYTHPCRTCQQRNKNSRATATYSYKIKYARNEAVITQADVEEIHQFAPFNEITGGNVIVEARQKLALIDVQKHLAEVPPKEFQKRGSLQYQFGSELLQLPVHLFKIKDVESQIEESLQDLVETTYEQLPSDAPAKALKLMHLFRAANEENYESVWKRFSNRPAYRRYFLDILPAVASHRALKFLRHKMEKQELTNWEVAQS…
Falco cherrug		Falconiformes	Falconidae	Falco	Vtg2	XP_014140713.3	MSGRAPFTFSMRGIILALALTLVGSQKLDIDPGFGGRKSHLYSYEGWVLNGLQEKSLAKAGVRFSSKVEISGLSESTYLLKIRSPQFEEYNGIWHRDPFTRSSKITQMVSSCFTRPFKFEYSSGRVGNIYGPEDCPDMCINIVRGILNMMQITIKKSQNVYELQEAGIGGVCHTRYVIQEDRKNSRVSVTKTVDQNNCQEKVKKSVGMAYIYPCPVDMMKERLVKGTAAFSYKLKQSDGGTLITEVVSQQVYQISPFSEPTGVAVMEARQQLTLVEVRSERSSSPDISMQSYGGLRYQFPSVLPQMPLQLIKTKNPEQRIVETLQHIVLNNQQDFHDDVPYRFLEIVQLCRITSADTLESVWRQFSDKPRYRRWLLSAVSVAGTTEALKFIKTRIRNDD…
					Vtg1	XP_055580308.1	MKGLILALVLTLVGSQHLNYQPDFSENKVYTFNYESMLLSGLPEKGLARAGIRIKSKVEVSGIGPKLCLIRVHSIEAAEYNGVWPTSSFSRSLKLTQVLTGQLSNPIKFEYSNGHVGNLMAPDSVSDDGLNIYRGILNVLELNIKKMQHSYSLQEAGIGGICNTTYAIQENKRASLLYVTKSKDLNSCEEKVQMVTGSAYTYPCQTCQQRNKNSQATATYNYKIKYTRNEAVITQADVEEVHQFAPFNEITGGNAIVEARQKLTLTDVQKDMAEVPPKEFQNRGSLQYQFGSELLQLPVHLFRIKNVESQIEESLQDLVETTSEQLPSDAPAKALKLMHLFRAASEENYESVWKQFSSRPAYRRYILDIIPAVASHHALRFLRYKMERQELTNWEAAQT…
Falco peregrinus		Falconiformes	Falconidae	Falco	Vtg2	XP_005238511.3	MSGRAPFTFSMRGIILALALTLVGSQKLDIDPGFGGRKSHLYSYEGWVLNGLQEKSLAKAGVRFSSKVEISGLSESTYLLKIRSPQFEEYNGIWHRDPFTRSSKITQMVSSCFTRPFKFEYSSGRVGNIYGPEDCPDMCINIVRGILNMMQITIKKSQNVYELQEAGIGGVCHTRYVIQEDRKNSRISVTKTVDQNNCQEKVKKSVGMAYIYPCPVDMMKERLVKGTAAFSYKLKQSDGGTLITEVVSQQVYQISPFSEPTGVAVMEARQQFTLVEVRSERSSSPDISMQSYGGLRYQFPSVLPQMPLQLIKTKNPEQRIVETLQHIVLNNQQDFHDDVPYRFLEIVQLCRITSADTLESVWRQFSDKPRYRRWLLSAVSVAGTTEALKFIKTRIRNDD…
					Vtg1	XP_055671741.1	MFCTVSMMFYGNHFFAEPDFSENKVYTFNYESMLLSGLPEKGLARAGIRIKSKVEVSGIGPKLCLIRVHSIEAAEYNGVWPTSSFSRSLKLTQVLTGQLSNPIKFEYSNGHVGNLMAPDSVSDDGLNIYRGILNVLELNIKKMQHSYSLQEAGIGGICNTTYAIQENKRASLLYVTKSKDLNSCEEKVQMVTGSAYTYPCQTCQQRNKNSQATATYNYKIKYTRNEAVITQADVEEVHQFAPFNEITGGNAIVEARQKLTLTDVQKDMAEVPPKEFQNRGSLQYQFGSELLQLPVHLFRIKNVESQIEESLQDLVETTSEQLPSDAPAKALKLMHLFRAASEENYESVWKQFSSRPAYRRYILDIIPAVASHHALRFLRYKMERQELTTWEAAQTVLVA…
Gallus gallus		Galliformes	Phasianidae	Falco	Vtg1	BAA13973.1	MRGLISALVLTLVGSQHLNYQPDFGENKVYTYNYESILFSGIPEKGLARTGIRIRSEVEISGIGPKLCLIRIHSIEAAEYNGIWPTSSFSRSLKLTQALTGQLSIPIKFEYSNGHVGNLMAPDSVSDDGLNIYRGILNILELSLKKMQHSYSIQEAGIGGICNTTYAIQENKKANLVDVTKSKDLNSCEEKVQVVTGSAYTQPCQTCQQRNKNSRATATYNYKIKYTHNEAVITQAEVEEVHQFTPFHEITGGNAIVEARQKLALIEVQKQVAEVPPKEFQKRGSLQYQFGSELLQLPVHLFKIKDVERQIEERLQDLVETTYEQLPSDAPAKALKLMHLLRAANEENYESVWKQFSSRPAYRRYLLDLLPAAASHRSLRFLRHKMERQELTNWEIAQT…
					Vtg2	NP_001026447.2	MPGRALFTFAMRGIILALVLTLVGSQKFDIDPGFNSRRSYLYNYEGSMLNGLQDRSLGKAGVRLSSKLEISGLPENAYLLKVRSPQVEEYNGVWPRDPFTRSSKITQVISSCFTRLFKFEYSSGRIGNIYAPEDCPDLCVNIVRGILNMFQMTIKKSQNVYELQEAGIGGICHARYVIQEDRKNSRIYVTRTVDLNNCQEKVQKSIGMAYIYPCPVDVMKERLTKGTTAFSYKLKQSDSGTLITDVSSRQVYQISPFNEPTGVAVMEARQQLTLVEVRSERGSAPDVPMQNYGSLRYRFPAVLPQMPLQLIKTKNPEQRIIETLQHIVLNNQQDFHDDVSYRFLEVVQLCRIANADNLESIWRQVSDKPRYRRWLLSAVSASGTTETLKFLKNRIRNDD…
Callinectes sapidus	Crustacean	Decapoda	Portunidae	Callinectes	Vtg	ABC41925.1	MTTHTVLLLLALAAAAAAAPYGGTTQRCSTECPLAAAKLSFIPGKTYSYEYTGKSTVQLKGVEGGQVETKWEKQVLLTVLGPCDIAVSFKGSKVDGKTGLPGSDKLERYPLVVAMTDGRVQRVCSHPDDDPWAINMKKGVVSTLQISLPSLSISNSGLNFTETDVLGTCPTYYEVQAEGAKVLVKKEKNHRLCREHYPTPDEINLPHLKGPLPIQESRSVCRQEIDSGIISSVVCEDKKVIKPSYGIYKYVEAKQESTMKLTSSDVSAPDTISRIGQSELEPRSLRYDYETAKKDPTLVPQLEQTLRYLCEITRDGVEADTAAQLNKAVHLMRLIPEQGFNDIYTKVRSKQICPQHSRLESMFMDAIAFVHEPESVPVMVKELVEGRATGTLAALYSAA…
Callinectes toxotes		Decapoda	Portunidae	Callinectes	Vtg	QGA73526.1	MTTHTVFLLLALAAAAAAAPYGGTAQRCSTECPLAAAKLSFIPGKTYSYTYTGKSTVQLKGVEGGQVETQWEKQVLLTVLGPCDIAVSFKGSKVDGKTGLPGSDKMERYPLVVAMTDGRVQRVCSHPDDDPWAINMKKGVVSTLQISLPSLSISNSGLNFTETDVLGTCPTYYEVHAEGAKVLVKKEKNHRLCQEHYPTPDEINLPHLKGPLPIQESRSVCRQEIESGIISSVVCEDKKEIRPSYGIYKYVEAKQESTLRLTSSDVSAPDTISRIGQGELVPRSLRYDYDTAKKDPTLVPELEQTLKYLCEITRDGVEADTAAQLNKAVHLMRLIPEQGFNDIYTKVRSKQICPQHNRLESMFMDAIAFVHEPESVPVMVKELVEGRATGTLVALYSTA…
Charybdis feriata		Decapoda	Portunidae	Charybdis	Vtg	AAU93694.1	MTTHTVLLLALAAAAAAAPYGSTIQLCSTECPVAAAKLAFTPGKTYSYTYTGKSQVQLKGVDGGVVDTRWEEQVLLTVLGPCDLAISFKGSKVDGKTGLSGSDKLERYPLVVAMTDGRVQRVCSHPDDDTWAINMKKGVVSALQISLPSLSISNSGLNFTETDVLGTCPTYYEVQAEGAKVLVKKEKNHRLCQEHYPTPDEIDLPHLKGPLPIQESQSICRQEIDSGIISSVVCEDKKVIRPSYGMYKYVEAKQESTLRLTSSDVSAPDTISRIGQDELVPRSLRYDYETAKKDPSLVPELEQTLTYLCEITKDGVEADVAAHLSKAVHLMRRIPEQGFNEIYTKVHNKQICPQHSRLESMYKDAIAFVHEPESVPVMVKELVEGRATGTLAALYSTGF…
Cherax quadricarinatus		Decapoda	Parastacidae	Cherax	Vtg	AAG17936.1	MTTSAALIVLPLVAGAGAPPFGGNTPVCSTECPIAGSPKLFYQPGKTYTYEYSGKSRIQLKGVEGGLTETDWSAQVELSWITPCDMVITMKDSKTDGATVPGASRFLERYPLVVAVTDGKVHHVCSHPDDDTWSINLKKGVASAFQNSLPSNSTINSGQNITETDVVGKCPTRYEVQDHGDTVIMIKEKNHRQCKERYHTPAENPAPWLRGPFITDESTCMCKQETRNGIYSAITCEDKNVVKPSYGAYKYVEAKMMSTLKYLSESSEHSSDILEGNMVRKSLLYDYHTPKKDPSMVTQLDRIMSQICRKTRDNVERDVAALVARAIQFLRMVPEEAVEQTLNKIRSGQYCQDYKKLEELFLDFVSFVDEPGAVKVMVKELLNSRFTRGRYSLYTAAFY…
					Vtg	XP_053642549.1	MAKQDEEVDTCIDKKYRQDEESTRLRIRHLRTTSRLLLIDNLGVLPTWDHPFLAHVGHQLLLDVLTNVFPVPDAASFLERYPLVVAVIDGWVQHVCSHPDDDTWSINLKKGIASAFQNSLPSNSTAYSGHTITETDVVGRCPTKYEVENEGDGVIMRKEKNHRLCKERYYTPAETQVPWTRSPLPLEVSESSCIQEIRNGIFSTITCEDMNVVRPSYGAYKYVEAKQESTLSYLSNSNEQSPADFQVLQSNMVRQSLLYNYDLTKKDPSLVAQLDQIMSQICEKTKDLVDRDVAALVARAVQLLRKVPEEAVEQTLEKIRSSHYCQDYRKLEELFLDAVSFAESGAVKVMVKELVSGQSPNSRVALYTAGLFLLPRPSIHAVMALKPLFETTRPLTMPI…
					Vtg	XP_053642608.1	MNISAALLVFAVITGVQGGPWTDGMTKCALECPATGFPKLSYLPGNTYLYNYSGKTQVQLKGVEDGITETDWSCRVELTWFTPCDMAIFMKNPVIDGVPDAARFLERNPLLVAVIDGRVQHVCSHPDDETWSINIKKGVASAFQNSLPSFSAISGMIITETDVVGKCPTRYEVESEGEKVTVKKKKNHRLCKERYPTPAKTQVPWLRGPLPLAVSESTCIQEIRNGLYFTITCEDMNVVRPSYGSYKHVEAKQESVFRYLSGTSEQFATDFTVPLDNMVRKSLLYDHESLKKDPSLVAQLDHIMSQICKKTKDAVERDVATLVTKAVHLLRRVPEEAVEQTLNKIRREHFCQGNRKLESIYLDIVAFVYDSGGVRVIVNELLNGQITGFRAVLYAAALY…
					Vtg	XP_053642615.1	MKYQWWCCDATMTTSAALIVLALVAGAGAAPFGGDTAVCSTECPIAGSPKLFYQPGKTYTYEYSGKSRIQLKGVEGGLTETDWSAQVELSWITPCDMVITMKDSKTDGATVPGASRFLERYPLVVAVTDGKVQHVCSHPDDDTWSINLKKGVASAFQNSLPSNSTINSGQNITETDVVGKCPTRYEVEDHGDTVIMIKEKNHRQCKERYHTPAENPAPWLRGPFITDESTCMCKQEVRNGIYSAITCEDKNVVKPSYGAYKYVEAKMMSTLKYLSESSEHSSDILEGNMVRKSLLYDYHTPKKDPSMVTQLDRIMSQICRKTRDNVERDVAALVARAIQFLRMVPEEAVEQTLNKIRSGQYCQDYKKLEELFLDFVSFVDEPGAVKVMVKELLNSHFTR…
					Vtg	XP_053642616.1	MNTSAVLSLLVLVASTGAAPYEEVTTCSTECPVAGSPKLFYQEGKTYIYEYSGKSKIQLKGVDGQTETEWSAQVELSWITPCDIVITMKDSERDSASVPDAARFLERYPLVVAVVDGRVQHVCSHPDDDTWSINIKKGIASTFQNSLPSNSTVNSGQNITEIDVVGRCPTRYEVENHGDRVIMWKEKNHRLCKESYPTPAETQVPWLRGPLPLEESKSKCKQEIRDGIYSTITCEDKKVVRPSYGFYQYVEAKQESTLKYLSESSERSPNIPQGNMIRKSLKYDYDTPKKDPSMVAQLDQLMRQVCEKTRDIVERDAAALVARAAQLLRMVPEEVVERTLEKIRCGQYCQDPKKLEELFLDAVSFVHESGAVKVMVKELVSERSNKXSCCPLTTAFYLL…
Chionoecetes opilio		Decapoda	Majidae	Chionoecetes	Vtg	KAG0726331.1	MLWFGDYCQQPLLKCYVVFSVRGFILSHLINLQKSDAPEKEGLRYLLSNIVIPIDFEADLRKYSRNLDLSYFSPSLGLGAELESNVIYAPGSFIPRSLGLNLTAALDGTGIPINIGEIGTRLEGLEPIIAQLFGPASYLKTSSYSKMFHDLISFIQEKWSTIENELQRSIRDRRSVDFTDLKTIFNKLYGPQSGPVEADVFARFLGQEINYASLSKRLQDIDTDYLVQAFMRYLIQTMTTMKNMNLDTARAAQLALDYSLPTIQGTPLKMSMEVMTVAGIKMETDLIGIFSGQTASGSKVKILPSISMEAHGFIGYDNFLIKKGLKTNTTITSSNGVAIKVSRQSGQELQIDVDIPNKMEIVHVQSETFLVKHMRGQPDTKVLPPSIHDPRIRSNSCLT…
Eriocheir sinensis		Decapoda	Varunidae	Eriocheir	Vtg	AAN40700.1	MAPLGLVLVLWLAAGGLAAPREDEAPRCSTECPVTGSPKLAYEPGKTYTYAYSGKSKVQLKGVQDGDSDIEWAAGIDLTWITPCDVAISFTNIKMDGAPGPDAARTLQRFPMVVAVAEGRVQHVCAHPEDQPWAINLKKGVASALQNSIPSLSPVASGITVTETDVIGKCPPNTKVKTEGRELIVTKEKEHRHCTEHFPTPNEVPAPWMKAPLPLEESGPECKQVIENGIYTAITCEDKHIVRPAFGLYKYVEANQESTLRFISESSDTSAISGITRGELEIESLLFNRETTKDPELAPEIDELMKEICDKTENTVEADAAALVDKALHMLRSVPAEVVEEVAEKVRGGRYCGHSERLESIFFDAVAFVHESGAVKVMVEEIENGRATGGRLALYTAAL…
					Vtg	XP_050704536.1	MTVYCIHTKVRASLQDADAYWSCQQTDVVGTCPTRYEVETDGSKVVVKKEKNHRLCQERYATPDETHLPWLKGPLPMQESWSVCTHEINSGIISSVKCEDKKVVRPAYGTXKFVEAEQESTLRLTSSDVPTPDIVSRISQGHLVPKRLLYDYETPKKESLVPQLEQTLRHLCDITKDEIPADAAVELDKAVHFMRRIPLQGFKEIYAKVRSKQICPQHNKLKSLYFDAIAFVHEPESVIIMAKELAEGRATGARAAIYSAAFYLVPRPNMEAVQALEPLFRADEPYLSSAKLAAASMVNRYCRHNPQCYNEAPVKSLPQAMKQMIQNDLSASNNEEAEKKALAAFKSLGNMGVMTHDVAEVLIRYMHSEQKKVNNRVAAVQAFRLSKCNREVTQKLVDF…
					Vtg	XP_050717478.1	MTNRTALMLLALAAAAAAPYGDAVPRCSTECPVAAAKFSFIPGKTYSYTYTGKSKVQLKGVEGGLVETRWEKTVLMTWLSPCDVALSFKDTKVDGEAGPPGASMLEKYPLVVAMTDGRVQRVCSHPDDDTWAINMKKGVASALQISLPSLSTSNSGLNLTETDVVGTCPTRYEVETDGSKVVVKKEKNHRLCQERYATPDETHLPWLKGPLPMQESWSVCTHEINSGIISSVKCEDKKVVRPAYGTYKFVEAEQESTLRLTSSDVPTPDIVSRISQGHLVPKRLLYDYETPKKEPSLVPQLEQTLRHLCDITKDEIPADAAVELDKAVHFMRRIPLQGFKEIYAKVRSKQICPQHNKLKSLYFDAIAFVHEPESVIIMAKELAEGRATGARAAIYSAAF…
					Vtg	XP_050717479.1	MTNRTALILLALAAAAAAAPYGDAVPRCSTECPVAAAKFSFVPGKTYSYTYTGKSKVQLKGVEGGLVETRWEKTVLMTWLSPCDVALSFKDTKVDGEAGPTGASMLEKYPLVVALTDGRVQRVCSHPDDDTWAINMKKGVASALQISLPSLSTSNSGLNLTETDVVGTCPTRYEVETDGSRVVVKKEKNHRLCQERYATPDETHLPWLKGPLPMQESWSVCTQEVNSGIISSVKCEDKKVVRPAYGTYKFVEAEQESTLRLTSSDVPTPDIVSRISQVHLVPKRLLYDYETPEKEPSLMPQLMETVRNLCDITRDEIQADAAVELDKAVHLMRRIPLQDITEIYAQIRNKQICPTHKLESLFFDAIAFVHEPESVIIMARELAEGRATGARAALYSVAF…
					Vtg	XP_050729642.1	MEGKAKATVLVLLAALGAAADTSVRCSTECSVAAAKFSFVFNKTYTYAYTGGAQVFLKDVEDGVVATRWKTQVHLTWLTPCDAAMSFSDTLLDKERGSNDISLLERYPLVVAMMDGSVQRVCSHPDDDTWSINLKKGVASILQNSLPSLSAVNSGLNITETDVVGVCPTEYEIWGGGDEIMATKKKNHRLCDRRFATRDEVHLPWLKGPLPIQESRSKCTQNIVNGIITWVACEDKNVVRPSYGAYKFIEATQESELLLVTDSAPPPASLSRLSQVQLVSRSLIYDYETPKKEPSLVPELEQIFRHICQLTKQKVDPDTAKWVDKAVSLMRRVPDHALPQIYTKIRSGQLCADHGKLKDLFLDAIAFVHESGAVPIMVRELAEGRASEERAALYSASLY…
Exopalaemon carinicauda		Decapoda	Palaemonidae	Exopalaemon	Vtg2	PP056582	MRYYSTHVFFLCSFVAAAISAPWPSTVPICAEECPITDAVKLRYRTDKTYTYKYSGKSQVELKGVNGAVTESHWEKTVLLSWLSPCEMAITFKDVKIDGNTPSGDESNFLARYPLVVALTDGRVQRVCSHPSDEPWAINLKKGVATAFQNLLPTLSTLSSPVNFTETDLSGRCPTEYIVERQSETVTVTKIKDHRQCLDQYVTPAETPKIWLKAPVPIERSWTTCKQEITNSIYSSITCKDKAVLRPSVGAYKHIEANQESTLHFVSENEEAPESLSTIRGEYDYGSLLYDHRPSHKNTAFTTLLEERLKELCEKTRQTVAHESASIMSDIIQVMKRVPDRDFPQVLEKIRRGQICPQIKRLESLYLHAIAFTHESGSVKIIIDELLKGTTPIHTTLYA…
					Vtg8	PP056589	MEYPLLIVFLALAFKTATPAHVHEDLVKCSTECPISGSQKLSYESGMTYSYAYSGMSEVIMTKVQNGVSAMRWHSQVKLTVLGPCDIAVSILNPVWDGTVIEPHKASVLERYPLMVAVSDGRVQHVCSHPDDVTWSINMKKGIASAFQISLPSNSSINSGLMYTETDIVGTCPTRYEVKEEGKEEVIIRKEKNHRKCKDNYPTPDELPISWLKTPLPLGESGSHCQLVIRKGIVTTIVCQDKNIIRPSYGLYKYIETLQQSKLELIHKSAEHLTSLSNLGGERLLHKSLLFDHQTVKKDPSLVDQLNEIMKDVCENTMGGIEGNVGSLMSKALHLLRHIPDDDIEGTLQKIRSGHYCLEYSKLESLFIDALAFIHEPGAVKVMVNELTSGRATRIHTIL…
					Vtg3	PP056583	MASLLTLVTIGLLATASAAPWSADVPRCADECPILGSQKLYYAPGNTYSYSYTGRSEIHMKDVEGGVSQMEWTSQVDLTWINPCDMAISFKNPSFGGASGTPEASFLTRYPMMVAMKDGRVSHVCSHPDDDTWSINLKKGVASAFQNSLPSNSSVNSGLNFTETDITGQGPTLYKVRNEGEKVIVEKRKNHRYLQERFPSQSETPMSWIKAPLPIQESMCKCRQEITRGIYTSIVCEDRNIIKPVLGSYKYIEAKQESKLQFQSESSSPPAALSTLKGHLVRRSLLFNHETLKKNPKLVPQLEQALKHVCEKTKNAVEKDAALWVDKAIHLMRHIPEEAVEEMLQKVKSGEICSEKEMMESLFLDIVAYVQEASTVKLMIREMMSGRATGGRVALYTAA…
					Vtg4	PP056584	MIRSFGNCLLLSCLLTLAFATAPGLSEYPLCSRECPITGSPKLSYTTGKTYQYLYTGSSEVYLQDVSGGITETSWKAEVSLSWLGPCDVAITVKNPAIDGGGSLPSASSIERYPLVVAIQDGHITHVCSHPDEDTWSLNFKKGIASAFQNSLPTLSPVNTGLQFTETDVVGKCPTKYTVKSRLQKTFITKEKDHHHCHNHYLTKAENPVAWLKGSLPVEKSKSTCEQVIVGKIYIKITCSDKKVIRPLYGSYKYIEAQLMSDLILRSTDAPVPSSLVNLKSKTLEESLMYDHRTPKKNPSLVPHLDVILNHICRISESSVQHDTAGLVSQAILHLRQVPDSVIPAVLSKIRHGQYCTDFKHLESIFLDAVAFVYESGAVRVMVEELVGREMSKGRQTLY…
					Vtg5	PP056585	MPSPSSTIVFLVGTILAAGSAVPLPRDLPRCSEECPLAGSQKLWYSPEKTYTYQYSSQSKIHMGDMEGGDSQMHWSSLVDLTWLSPCEMAITFREPSFIPPQAHGLKFLTRYPMVVAMIDGRVQHVCTHPEDKPWAINLKRGVASALQNNLPSNSSENSGLSFSEVDIMGTCPTKYEVQNFDQKVVIRKTKNPQQCQEIFSSQRESPMSWIRSPSEMQESLSKCTQEMSEGIYTSITCEDKMVVMPSAESRKYIEAVQRSELKYQSESRDAPKALSAMRISWMRRGLEYEQETNERDPSKVSELEEAWKQVCENTRHSVGKDTAELIATAISLMRRVPHEAMEQMLRKMKNGEFCGDQQKMENLFLDAVAAVREANTVNLMVREIMNDHSHGVRSFLYT…
					Vtg6a	PP056586	MIYQRVLLLLGFLAVASTAKTPIHYYPSPWPASVPRCSTECPIAGSPKLAYATGKTYFYSYNGKSRIHLGDAEGANSETEWSSQVEVAWLSPCDMAISIRNPSFGGSSGSPKSQVLERYPLIVAIVDGRVQQACNHPEDDVWSINLKKGIASAFQNSLPSNSSINTGLNFTETDIIGNCSTRYNVNNEGEKVIVEKIKNHRFCQDYYVNKAESPKIWPKSPIPIKESVSECKQAIDKGIYSSITCRERKIIHPAYGSYKYIEASQESVLRFQSESENLPQALTMLQGRLIPKTLRYDQTTLKKDSSMEAELDEALKEVCQKIKNGVQADAAKVVAKALHYLRQVPEEEIQKSLEKIRAGQICEEKQKLEGLFLDALAFINESGAVKVMVQELVSGRAKD…
					Vtg6b	PP056587	MIYQRVLLLLGFLAVASTAKTPIHYYPSPWPASVPRCSTECPIAGSPKLAYATGKTYFYSYNGKSRIHLGDAEGANSETEWSSQVEVAWLSPCDMAISIRNPSFGGSSGSPKSQVLERYPLIVAIVDGRVQQACNHPEDDVWSINLKKGIASAFQNSLPSNSSINSGLNFTETDIIGNCSTRYNVNNEGEKVIVEKIKNHRFCQDYYVNKAESPKIWPKSPIPIKESVSECKQAIDKGIYSSITCRERKIIHPAYGSYKYIEASQESVLRFQSESENLPQALTMLQGRLIPKTLRYDQTTLKKDSSMEAELDEALKEVCQKIKNGVQADAAKVVAKALHYLRQVPEEEIQKSLEKIRAGQICEEKQKLEGLFLDALAFINESGAVKVMVQELVSGRAKD…
					Vtg7	PP056588	MATSGLFFLLVTAVAVVNAGVVRESVPDPDPGMENLPRCSTECSMTEYTLLHYLIGGTYYYTYSGTSSVSVTSVPADTSPTLWNAQVGFTWLSPCDIAVTFQNVTVQGKTDIPEVSILESYPMVLAVSDAHVRHVCTHPEDEAWSINWKKGVASMFQLSLPTRSAVSSGLEFVEEDVVGKCPTKYEVKKVENSITVRKEKNHRDCRHRHTTPFETASPWLKFPVPVKESKSACTYELINGIYKKIVCEDINIIRPSFGSYKYIEARQDSTLRYKAMRPEAPDCVLHHKGPMVKKNLLLDYEPPKKDASLMPHLDKTLKEICEKTKMRIEEDSAVLMAKALHILRRIPGTSIEAIWRKITAGEICPDYQRLESLFLDAIAFVHEPSAVGIIVKQLLSGRA…
					Vtg1a	PP056580	MTYSALFVFAILAAASAAPWPSTTNLCSRECPVAGSPKLFYAPEKTYVYSYTGKSRINLKDVEGANTDIEWRSQVELSWLSPCDMAITMKNPSMGGGSGSSEARFLERYPLVVSIIDGRVMESCAHPDDDVWSVNMKKGIASAFQNTLPSNSSINTGLNFTETDIIGNCSTMYEVKNEGEKVVVMKMKNHRFCQDHFINRAESTKAWLKAPLPMEESFSECKQEITKGVYTSITCKDKNIIRPAYGSYKYIEAVQESTLRFESETDNVPPAVSHLPSRFIRKTLRYDQHTMKKDPSMVAKLDAMLKEVCQKMKHGVQEDTASYLAKALQYMRRVPEEAIPQTLEKIRGGQICEQRQKLESMFLDGLAFVYESGAVKVMVQELVSGKATGGRAALYAASM…
					Vtg1b	PP056581	MTSSTLLVLAILATASAAPWPSATKLCSRECPVAGSPKLFYTPGKTYVYSYKGKSQIKLNDVEGGNVDLEGTSKVELSWLSPCDMAITMKEPSLISRAGNSAPVFLERYPLVVSIIDGRVMESCAHPDDDVWSVNIKKGIASVFQNTLPSNSSINSGLNFTETDIIGNCSTMYEVKNEGEKVVVMKMKNHRFCQDHYINRAESTKAWLKAPLPMEESFSECKQEITKGVYTSITCKDKNIIRPAYGSYKYIEAVQESILQFESETDNVPPAVSQLPSRFIRKTLRYDQQTLKKNPSMVAKVDELLKEVCEKVKHGVQEDAASYFAKALHYLRTVPEEAIPQTLEKIRGGQICEQRQKLESMFLDGLAFVYESGAVKVMVQELVSGKATGGRAALYAASM…
Longpotamon honanense		Decapoda	Potamidae	Potamon	Vtg	AKI23633.1	MTTGTALLLLALAAAAAAAPFGDATHRCSTECPVAAAKFSFTTGKTYSYSYSGKSKIQLKGVEGGLVETRWEKQVLLTWLSPCDVAISFKDTKLDGEAVPQGDRMMEKYPLVVAMTDGRVQRVCSHPDDDTWAINMKKGVASSLQISLTSLSNSNSGFNITETDVVGTCPTRYEVRVEGERAEVKKEKNHRLCHERYPTPDEIHLPWLKGPLPIEESRCACKHEINRGIISSVKCEDKKVVRPSYGMYKFVEAEQESTLRLVSSDAPAPDTISRISNVHLVPRRLLYDYETPKKEPALVPQLEQTLRYLCQITKDGVEADAAFHLDKAVHLMRRIPDRGFKDIYAKVRSKQICPEHNKLESLYFDAIAFVHEPESVEVMVKELLERRATGARAALYSAA…
Macrobrachium lanchesteri		Decapoda	Palaemonidae	Macrobrachium	Vtg	AQX37249.1	MTSSALLVLAVVATASAAPWPSGTNLCSKECPVAGSPKLFYATEKTYVYSYTGKSRTQLKDVEGATAEMEWNSQVELSWLSPCDMAITMKNPSIGGGSGSAEARFLERYPLVVSIIDGRVKAACSHPDDDTWSINMKKGIASAFQNTLPSNSTINSGLNFTETDIIGNCSTMYEVQHEGEKVVVTKLKNHRFCQDLYANRAETRKMWVKAPLPLEESYSECKQEITNGIYTSITCKDKNIIKPAYGSYKYIEAHQESVLRFQSETDQIPPSVSQLPSRFIRKTLRYDQHTLKKDPSMVAKLDEMLKQVCEKVKHGVHEHAASQMAKALHFLRHVPEEAIPQTLEKIRGGQICEQRQKMESLFLDGLAFVYESGAVKVMVEELISGKATAGRAALYAASM…
Macrobrachium nipponense		Decapoda	Palaemonidae	Macrobrachium	Vtg2		MRYYGPQVFLFLCWLVGAAFAAPWPSSVPVCARECPITDWTKLRYLTDKTYVYQYSGNSRVELKGVEGAVTESHWKKTVLLSWLNPCEMAISFKDVNVDGKAPHSDENNFLTKYPLVVAVTDGRVQRVCSHPSDEPWAINLKKGVATAFQNLLPTLSPVSSGVNFTETDLSGRCLTKYTVERQSDKVVVTKQKDHRQCSDQYVTPAETNKIWLKAPVPIERSWSTCKQEITNGIYSSIMCRNKAVLRPSVGAYKHIEANQESTLRFVSESQDAPESLSTIRGEYDYGTLLFDHRPLQKHASSITVLEEKLKELCEKTRETFEHDSASVMSKIIQVMKRVPDNELPQVLGKIREGQLCPFKKRLETLFLNAIGHTYESGSVKIIVDELLKGTSPKRTELY…
					Vtg3		MAAVQAAVVALLSVGLLACATDEAFLHFIASWSSSVPGCARECPAAGSQKLFYDPEKTYTYFYTGRSEIHVKDVEGGISQMEWTSQVDLTWLTPCDMAISFKNPTFGGATGKSGLIGTPESRFLTRYPMVVAMVDGRVQHVCSHPHDDTWSINLKKGVASAFQNTLPSNSSVNTGLNFTETDVAGKCPTLYKVDNQGEKIFVEKKKNYQFCQERFPSQDETPAFWIKAPLPVLKSWSTCKQEITKGIYTFIACEDRNIIKPAIGSYKYIDTKQESKLQLQSESTSTPPTLSTLSGCMVRRSLRFDHETLKKDPSKVPKLEQALRQLCDKTKHAAEKDAASWVDRTIDLMKHVPESAVEQMLQKIKSGEICSEKQNIESLFLDLLAYVQEANVVKLMVKE…
					Vtg4		MTTPQCTPGPPEYPLCSRDCPITGSPKLSYKTGKTYLYLYTGKSQVHLQDVNGGAVETSWKAEVSLSWLSPCDVAISVKNPVIDGGASHPSASSIERYALVVAIFDGQVQARLQPPGRRLLVLEFQEGDRFGLSKLTSYSLHRQHGVAIHRVGPINGLLVTPMATIFTVLQIDAVGNCPTKYSVRNRLQKTFVTKEKDHRRCHDHYLTRAGNPVAWLKGSLPVEESKSTCEQVIVGKIYIKITCSDKKTIRPLYGSYKYIEAQIGSDFILRSADAPAPSSLTSLKGNILEESLLYDHKTPKKDPSLITHLDDILSQICSVSGNLVQRDTAGLVSQAIFYLKQVPDSAIPAVLNKIRHGNYCVHFKPLESIFLDAIAFVFESGAVRVMVDELVRKEVSKG…
					Vtg5		MGNAEGGDSQMHWTALVDLTWLGPCDMAITFREPSFDGATGTHEGRSLTRYPMVVAMNDGRVQHVCTHPGDEPWAINLKRGVASAFQNNLPSNSSGNSGLSFSEPTGKLVDIALDPRRKTETRITSYLAAERCAGEGDWRRISDRLSGEENTQARGFILSHMHNLKRSSAPHKERQRSMLSSITVPRNFSSDIRKYSGNMELFYHPHHHGYGINMESDVIFAPASFVPRSVHMNFTDSSGGYPYNYGEVGIRTEGFEPKVRDMFGPEGYFKRSSMDQVFMDLLEYMRHRGSHLLQYFQGSHGRRGSADFADFATFFTDLFARHSEKEPRLDLFARFRVQGNLEYHPHTGFPRPRRLQMFRTRTAFGDSRFDSSVERTGEGEYTLLLKFGSRSRDTFGIE…
					Vtg8		MDRSYKGTEGEAHDHEDLPKCSMECPISGSPKLSYEPGMTYSYAYSGLSEVLMTKVEHGVSAVGWHAQVKLTILGPCDIAISLLNPVWEGTVVEPHKASVLERHPLMVAVSDGRVQHVCSHPNDVTWSINLKKGIASAFQISLPSNSSINSGFEYIETDIVGTCPTKYEVKEEGKEKVILKKEKNHRNCEDNYPTTDKLAVTWLKTPLPLGKSGSHCQMDITKGIVTTIVCHDKNVIRPAYGIYKYIETHQQSKLELLHKSPEHPSSISNLRGERLSQRNLLFDHIVVEKDLSLVDQLDGIMKAICEKTMNGIEEDVGSLMSKALHLLRHVPDDDIERTLQKIRSGQYCSPHNKLESLFLDAVAFIHEPGAVKVMVNELTSGRATRIRTGLYTVAFFLT…
					Vtg1a		MQSRKEILNRKFRLSLDVNDCLCHSCPAPWPSGTNLCSKECPVAGSPKLFYAPEKTYVYSYTGKSRIHLNDVEGANAEMEWNSQVELSWLSPCDMAITMKNPSIGGGSGSAEARFLERYPLVVSIIDGRVKAACGHPDDDTWSINLKKGIASAFQNTLPSNSTINSGLNFTETDIIGNCSTMYEVQHEGEKVVVTKLKNHRFCQDHYANRAETRKMWVKTPLPLEESFSECKQEITNGIYTSITCKDKNIIKPAYGSYKYVEAHQESVLRFQSETDQIPPSVSQLPSRFIRKTLRYDQHTLKKDPSMVAKLDEMLKQVCEKVKHGVHEHAASQFAQALHFLRRVPEEAIPQTLEKIRGGQICEQRQKMESMFLDGLAFVYESGAVKVMVQELISGKATG…
					Vtg1b		PLLCKNLYVSSLIASFSPAPWPSGTNLCSKECPIAGSPKLFYAPEKTYVYSYTGKSQIHLRDVEGANVDMEWNSQVELSWLSPCDMAITMKNPSIGGGSGSAEARFLERYPLVVSIIDGRVKAACGHPDDDTWSINLKKGIASAFQNTLPSNSTINSGLNFTETDIIGNCSTMYEVQHEGEKVVVTKLKNHRFCQDHYANRAETPKAWLKAPLPMEESYSECKQEITNGIYTSITCKDKNVIKPAYGSYKYVEAHQESVLRFQSETDQIPPSVSQLPSRFIRKTLRYDQHTLKKDPSMVAKLDEMLKQVCEKVKHGVHEHAASQFAQALHFLRRVPEEAIPQTLEKIRGGQICEQRQKMESMFLDGLAFVYESGAVKVMVQELISGKATGGRAALYAAS…
Macrobrachium rosenbergii		Decapoda	Palaemonidae	Macrobrachium	Vtg1a	AAA18221.1	MTSSAAFLVLAIVATASAAPWPSGTNLCSKECPVAGSPKLFYAPEKTYVYSYTGKSRTHLKDVEGATAEMEWNSQVELSWLSPCDMAITMKNPSIGGGSGSAEARFLERYPLVVSIFDGRVKEACGHPDDDTWSINLKKGIASAFQNTLPSNSTINSGLNFTETDIIGNCSTMYEVQREGEKVVVTKLKNHRFCQDHYANRAETRKMWVKAPLPLEESYSECKQEITNGIYTSITCKDKNIIKPAYGSYKYVEAHQESVLRFQSKTDQIPPSVSQLPSRFIRKTLRYDQHTLKKDPSMVAKLDEVLKQVCEKVKHGVHEHAASQIAKALHFLRRVPEEAIPQTLEKIRGGQICEQRQKMESLFLDGLAFVYESGAVKVMVEELISGKATGGRAALYAAS…
					Vtg	BAB69831.1	MTSSVLLAFVILATASAAPWPSGTNLCSKECPVAGSPKLFYAPEKTYVYSYTGKSRTHLRDVEGATAEMEWNSQVELSWLSPCDMAITMKNPSIGGGSGSAEARFLERYPLVVSIIDGRVKAACSHPDDDTWSINLKKGIASAFQNTLPSNSTINSGLNFTETDIIGNCSTMYEVQHEGEKVVVTKLKNHRFCQDLYVNRAETPKAWVKAPLPLEESYSECKQEITNGIYTSITCKDKNIIKPAYGSYKYVEAHQESVLRFQSKTDQIPPSVSQLPSRFIRKTLRYDQHTLKKDPSMVAKLDEVLKQVCEKVKHGVHEHAASHFAKALHFLRRVPEEAIPQTLEKIRGGQICEQRQKMESLFLDGLAFVYESGAVKVMVEELISGKATGGRAALYAASM…
					Vtg1b	WEU75128.1	MGVNGRKTVPTCGYISSFHSGSDSEVVVPTSAVTMTSSVLLAFVILATASAAPWPSGTNLCSKECPVAGSPKLFYAPEKTYVYSYTGKSHIHLRDVEGATAEMEWNSQVELSWLSPCDMAITMKNPSIGGGSGSAEARFLERYPLVVSIIDGRVKAACSHPDDDTWSINLKKGIASAFQNTLPSNSTINSGLNFTETDIIGNCSTMYEVQHEGEKVVVTKLKNHRFCQDLYANRAETPKAWVKAPLPLEESYSECKQEITNGIYTSITCKDKNIIKPAYGSYKYVEAHQESVLRFQSETDQIPPSVSQLPSRFIRKTLRYDQHTLKKDPSMVAKLDEVLKQVCEKVKHGVHEHAASHFAKALHFLRRVPEEAIPQTLEKIRGGQICEQRHKMESLFLDG…
					Vtg2	WEU75129.1	MSKLGEWSEKLRCGKNALTERRCGTIGSKKERVRHIDLTLIGGVVLRIEGAKTSDGKDLEMRYCGPRVFLFLCWLVGAALAAPWPSSVPVCARECPITDWIKLRYLTDKTYVYHYSGNSRVELKGVEGAVTVSHWKKTVLLSWLSPCEMAITFKDVNVDGKAPHSDEDNFLTKYPLVVAVTDGRVQRVCSHPSDEPWAINLKKGVATAFQNLLPTLSPVSSGVNFTETDLSGRCPTKYTVERQSDKVVVTKQKDHRQCLDQYVTPAETNKIWLKAPVPIEISWSTCKQEIANNIYSSIMCRNKAVLRPFVGAYKHIEANQDSTLHFVSESQEAPESLSTIRGEYDYGTLLYDHRPLQKHASSITLLEEKLKELCGKTTETIEHDSASVMSEIIQVMKRV…
					Vtg3	WEU75130.1	MTTLSSLLVIGLLATASAAPWSADVPNCANECPIAGSQKLHYAPGNTYSYSYTGRSELHMKDVEGGVSQMEWTSQVDVTWVNPCDMAITFKNPSFGGASGTPEASFLTRYPMVVAIVDGRVSHVCSHPDDDTWSINLKKGVASAFQNSLPSNSSVNTGLNFTETDVTGQGPTLYKVRNEGEKVIVEKKRNHRFLQERFPTQSETPMSWIKAPLPVQESKCKCRQEITRGIYTSIVCEDRNVIKPAIGSYKYIEAKQESKLQFQSESPNAPQALSTLKGHLVHRSLLFDHETLKKDPRLVPQLEQALKQVCEKTKHVVEKDAALWVDKAVHLMRRVPEQAIEEMLQKVKGGEICSEKQKMESLFLDILAYVQEASTVKLMVREMTSGQTSGGRAALYTAA…
					Vtg4	WEU75131.1	MFLSLGTYLLLLSISSLSDATVSGPLEFPLCSEECPVTGSPKLSYKTGQTYLYLYTGKSQVLLQDVNGAVAETSWKAEVSLSWLSPCDVAISVKNPVIDGGASHPSASSIERYALVVAIYDGQVQHVCSHTDEDTWSLNFKKGIASVFQNSLPTLSPVNTGLQFTEIDVVGNCATEYSVRNRLQKTFVTKEKDHRRCRDHYLTRAGNPVAWLQGSLPVEESKSTCEQVIVGNIYIKITCSDKKTIRPLYGSYKYIEAQLGSDFILRSTDAPVPSSLVNLRGNILEGSLLYDHKTPKKDPSLIPHLDDILSQICSISGSLVQHDTAGLVSQAIFYLKQVPDSAIPAVLNKIRHGDYCSHFKHLENIFLDAIAFVFESGAVRVMVDELVSKEVSKGRHALY…
					Vtg5	WEU75132.1	MPSSTAVLLLGTLLAAGSAVPFPRDFPRCSQECPLAGSQKLWYSPEKTYTYHYSTHSRVHMGSAEGDDSQMHWTALVDLTWLGPCDMAITFREPSFDGATGTHEGRSLTRYPMVVAMNDGLVRHVCTHPEDEPWAINLKKGVAAAFQNNLPSNSSVNSGLSFSEVDIIGTCPTKYEVENFDQQVVIHKWKNPQQCQESYSGQRETPMFFMKSPEVQDSLCKCTQEMSKGIYTSITCEDKNVIRPWAESSKYIEAVQRSELKYQSESRDAPEALSGMGGALVRRGLQYEHETTDRDPSKVLELEQVWKQICEKTRHSVEKDTAESLANAISLMRHVPKDAMEQMLWKIKNGEICSNRQKMESLFLDAVAAVHEANTVDLMVREIMSDRRSGGRSFLYTLA…
					Vtg6	WEU75133.1	MVALAFFQILSFVICAAAGQTLVHYYPSPWPASVPRCSTECPIAGSPKLAYATGKTYYYSYTGKSHIHLGDAEGAYTDTEWSSQVEVSWLSPCDMAISIKNPSFGASSGSPKPHVLERYPLILAVVDGRVQQACSHPEDDVWSVNMKKGIASAFQNSLPSNSSINTGLNFTETDIIGNCSTLYSVNNEGENVIVEKIKNHRFCQDYYVDRDESPKLWPKFPIPMKESVSECKQEITKGIYLSITCKDRKIIRPAYGSYRYIKASQESILRFQSESGDLPPSVTTLRGHLVHKTLRYDQKTPNKDSSIVAKLDEALKKVCQKTKNGAEADTAKEVAKALRYLRRVPEEEIEKTLEKIRGGQICGEKQKLESLFLDSLAFIREAGAVKVMVQELISGRAKA…
					Vtg7	WEU75134.1	MATWSLFFLLVSAVAVVSAGSIREPDTGLEMVPRCSTECSMTQYTLLRYMVGMTYYYRYTGSSRISLSDVPEGTSPASWEAEVGFTWLSPCDVAITFRNVTVDGRNDAPDAKNLERYPMMMAVTDAHVRHVCTHPDDEAWSINWKKGVASIFQVSLPTRSAVSSGLEFIEEDVVGKCPTKYEVQKVENAITIRKEKSHHRCKHRYPTPFETASPWLKLPVPLRESKSVCTQELINGVFREIVCEDMNIIRPSFGAYKYIEAHQNSRLRYKSQIPGAPETVLHFNGPMVKKSLLLDYSPPKKDASLVPQLDEALKEICEKTRTNIEEDSAVLMAKVLHILRRIPGNSIKATLRKITGGEICSNYQRLESLFLDAIAFVHEPSAVGIIVKELVNGRAAGGR…
Palaemon modestus		Decapoda	Palaemonidae	Palaemon	Vtg	UTS56188.1	MASLLTLVTIGLLATASAAPWSADVPRCAQECPILGSQKLYYAPGNTYSYSYTGRSEIHMKDVEGGVSQMEWTSQVDLTWLNPCDMAISFKNPSFGGASGTPETSFLTRYPMMVAVKDGRVSHVCSHPDDDTWSINLKKGVASAFQNSLPSNSSVNSGLNFTETDITGRGPTLYKVRNEGEKVIVEKRKNHRYLQERFPSQSETPMSWIKAPLPIQESMCKCRQEITRGIYTSIVCEDRNIIKPALGSYKYIEAKQESKLQFQSESSSPPAALSTLKGHLVKRSLLFNHETLKKNPKLVPQLEQALKHVCEKTKNAVEKDAAVWVDKAIHLMRHIPEEAVEEMLQKVKSGEICSEKEMMESLFLDIVAYVQEASTVKLMIREMMSGRATGGRVALYTAA…
Penaeus chinensis		Decapoda	Penaeidae	Penaeus	Vtg	XP_047488379.1	MTTSSLVFVLALVAGGLAAPWASDMPRCSTECPITGSPKLAYQPEKTYTYAYSGKSRVQLTGVEDGNSEIEWTAGVDLTWISPCDVAVSFRNMKMDGAPGPSAARILERYPLVVAVVDGRVQHVCTHPEDEPWAINLKKGVASAFQNAIPSLSAGSSGMTVTETDVVGKCPTKYEIETEGEKVIVVKEKNHRQCQERFPTPAETPAPWLKAPLPIEESRSECKQEITNGIYTAIMCQDMNIVRPAFGIYKYVEANQESTLRFISESSDASAISAIPRGEFHIESLLYNHEMVKEPELAPEVDEVMKQICQKTMETAETDAAALVAKALHLLRRVPVSVVVATAEKVRGGRYCGNSARLESIFLDAIAFVHESGAVKVMVQEIESGRATGGRLALYTAAL…
					Vtg	XP_047488410.1	MTTSNLVFILALVAGGLAAPWTAQAPRCSTECPITGSPKLAYQPEKTYTYAYSGKSRVQLKGVEDGVTELEWSKQVELTWITPCDMAITIKHAKVDGAAGADIGFLERYPLVVAVVDGRIQHVCTQPGDAPWSINMKKGIATTLQNSLPSLSPFSSGLTITETDVVGKCPTKYEIETEGEKVIVVKEKNHRQCQERFPTPAETPAPWLKAPLPIEESRSECKQEITNGIYTAIMCQDMNIVRPAFGIYKYVEANQESTLRFISESSDASAISAIPRGEFHIESLLYNHEMVNEPELAPEVDEVMKQICQKTMETVETDAAALVAKALHLLRRVPVSVVEATAEKVRGGRYCGNSARLESIFLDAIAFVHESGAVKVMVQEIESGRATGGRLALYTAALY…
					Vtg	XP_047488685.1	MTTSKHFLVLAFVAGALAAPWTADVPRCSTECPITGSPKLAYQPDKTYAYAYSGKSTVQLKGVDNGDTATEWTAGVDLTWISPCDMAISFRNMKMDGARGPIAARTVERYPLVVAVVDGRVQHVCAHPEDEPWAINLKKGVASAFQNSIPSLSAVSSGITVTETDVVGKCPTKYEIETEGEKVIVVKEKNHRHCQERYPTPAETPAPWLKAPLPIEESKSQCRQEIANGIYTAITCQDKNIVRPAIGIYKYVEASQDSTLRFISESSDTSAISGIPSGELHIESLLYNHETMKDPQLAPELDELMKEICDKTKDTVEAEAGALVAKALHVLRRVPETVVVETAQKVRQGHYCSDSARLESIFLDAVAFLHESGAVKVMVHEIENGRATGGRLALYTAAL…
					Vtg	XP_047488686.1	MVADAAPRLLPGPRSSRPIYPPRRKLADARARNADMPRCSTECPITGSPKLAYQPDKTYAYAYSGKSTVQLKGVDNGDIATEWTAGVDLTWIGPCDMAISFRNTKMDGARGPIAARTLERYPLVVAVVDGRVQHVCAHPEDEPWAINLKKGVASAFQNSIPSLSAVSSGITVTETDVVGKCPTKYEIETEGEKVIVVKEKNHRHCQERYPTPAETPAPWLKAPLPIEESKSQCRQEIANGIYTAITCQDKNIVRPAIGIYKYVEASQDSTLRFISESSDTSAISGIPSGELHIESLLYNHETMKDPQLAPELDELMKEICDKTKDTVEAEAGALVAKALHVLRRVPETVVVETAQKVRQGHYCSDSARLESIFLDAVAFLHESGAVKVMVHEIENGRAT…
					Vtg	XP_047488789.1	MATSSLVFILALVAGGLAAPWTAQAPRCSTECPITGSPKLAYQPEKTYTYAYSGKSRVQLKGVEDGVTELEWSKQVELTWITPCDMAITIKHAKVDGAAGADIGFLERYPLVVAVVDGRIQHVCTQPGDAPWSINMKKGIATTLQNSLPSLSPFSSGLTITETDVVGKCPTKYEIETEGEKVIVVKEKNHRQCQERFPTPAETPAPWLKAPLPIEESRSECKQEITNGIYTAIMCQDMNIVRPAFGIYKYVEANQESTLRFISESSDASAISAIPRGEFHIESLLYNHEMVKEPELAPEVDEVMKQICQKTMETVETDAAALVAKALHLLRRVPVSVVEATAEKVRGGRYCGNSARLESIFLDAIAFVHESGAVKVMVQEIESGRATGGRLALYTAALY…
Penaeus indicus		Decapoda	Penaeidae	Penaeus	Vtg	QIA62006.1	MTTSRLVFLFALVAGGLAAPWASDVPRCSTECPITGSPKLAYHPEKTYTYAYSGKSRVQLTGVEDGNSEIEWTAGVDLIWISPCDVAVSFKNMKMDGAPGPSAARILERYPLVVAVVDGRVQHVCAHPEDEPWAINLKKGVASAFQNAIPSLSAGSSGMTVTETDVVGKCPTKYEIETEGEKVIVVKEKNHRQCQERFPTPAETPAPWLKAPLPIEESRSECKQEITNGIYTAISCQDKNIVRPAFGVYKYVEANQESTLRFISESSDASAISAIPRAEFHIESLLYNHGMVKEPELAPEVDEVMKQICQKTMETIEPDAAVLVDKALHLLRRVPVSVVEATAEKVRGGRYCGNSARLESIFLDAIAFVHESGAVKVMVQEIESGRATGGRLALYTAAL…
Penaeus japonicus		Decapoda	Penaeidae	Penaeus	Vtg	XP_042857980.1	MTTSSLVFVLALVAGGLAAPWGSEAPRCSTECPITGSPKLAYQPEKTYTYAYSGKSRVQLKGVEDGVTELEWSKQVELTWITPCDMAITIKHAKVDGAAGAEVQFLERYPLVVAVTDGRIQHVCTHPGDAPWSINMKKGIATALQNSLPSLSPLSSGLTLTETDVVGECPTKYEIKTEGEKVIVVKEKNHRHCHNRFPTPAETPAPWLKAPLPIEESRSECKQEITNGIYTAVTCEDKNIVRPAFGVYKYVEANQESTLRFISESRDTSAISAIPRGEFEIESLLFNHETGKEPELAPEVDAVMKEICQKTMETVEADAAELVDKALHLLRRVPETVVEATAEKVRGGRYCANSARLESIFLDAIAFLYESGAVKIMVQEIESGRATGGRLALYTAALY…
					Vtg	XP_042867234.1	MLHRMSHRPATMTTSSLLFVLALVAGGLAAPWGADLPRCSTECPISGSPKLAYQPEKTYTYQYSGKSRVQLKGVDDGVSETEWAARVDLTWISPCDVAISFNNMKMDGARGPIAARTLERHPLVVAVVDGRVQHVCAHPDDEPWAINLKKGVASAFQNSIPSLSTVSSGMTVTETDVVGKCPTTYQIETEGEKVIVVKEKNHRHCQQRYPTPAQTPAPWLKAPLPIEESKSECKQEITNGIYTSIMCHDKNIVRPAIGIYKYVEANQESTLHFISETTDTSAITAIPRGEMHIESLLYNHETMKDPELAPELDQLMKEICEKTKDTVEAEAAALVAKALHLLRRVPETVVVEIAQKVRQGHYCSDSAKLESIFLDAVAFLHESGAVKVMVQEILNGRAT…
					Vtg	XP_042892354.1	MTTSSLLFVLALVAGGLAAPWGADLPRCSTECPISGSPKLAYQPEKTYTYQYSGKSRVQLKGVDDGVSETEWAARVDLTWISPCDVAISFNNMKMDGARGPIAARTLERHPLVVAVVDGRVQHVCAHPDDEPWAINLKKGVASAFQNSIPSLSTVSSGMTVTETDVVGKCPTTYQIETEGEKVIVVKEKNHRHCQQRYPTPAETPAPWLKAPLPIEESKSECKQEITNGIYTSIMCHDKNIVRPAIGIYKYVEANQESTLHFISETTDTSAITAIPRGEMHIGSLLYNHETMKDPELAPELDQLMKEICEKTKDTVEAEAAALVAKALHLLRRVPETVVVEIAQKVRQGHYCSDSAKLESIFLDAVAFLHESGAVKVMVQEILNGRATGGRLALYTAAL…
Penaeus merguiensis		Decapoda	Penaeidae	Penaeus	Vtg	ACV32381.1	MTTSKLFLVLAFVAGALAAPWTADVPRCSTECPVTGSPKLAYQPDKTYAYAYSGKSTVQLKGVDNGDTETEWTAGVDLTWISPCDMAISFRNTKMDGARGPTAARTLERYPLVVAVVDGRVQHVCAHPEDEAWAINLKKGVASAFQNSIPSLSAVSSGITVTETDVVGKCPTKYEIETEGEKVIVVKEKNHRHCQERYPTPAALPAPWLKAPLPIEESKSQCRQEIANGIYTAITCQDKNIVRPAIGIYKYVEASQYSTLRFISESSDTSAISGIPSGELYIESLLYNHETMKDPQLAPELDELMKEICDKTKDTVEAEAGALVAKALHVLRRVPDTVVVETAQKVRQGHYCSDSARLESIFLDAVAFIHESGAVKVMVHEIENGRATGGRLALYTAAL…
					Vtg	QXJ08926.1	MTTSTLLLVLALVAGSLAAPWGADLPRCSTECPVTGSPKLAYQPDKTYAYAYSGKSTVQLKGVDNGDTETEWTAGVDLTWISPCDVAISFRNTKMDGARGPTAARTLERYPLVVAVVDGRVQHVCAHPEDEAWAINLKKGVASAFQNSIPSLSAVSSGITVTETDVVGKCPTKYEIETEGEKVIVVKEKNHRHCQERYPTPAALPAPWLKAPLPIEESKSQCRQEIANGIYSAITCQDKNIVRPAIGIYKYVEASQYSTLRFISESSDTSAISGIPSGELYIESLLYNHEIMKDPQLAPELDELMKEICDKTKDTVEAEAGALVAKALHVLRRVPDTVVVETAQKVRQGHYCSDSARLESIFLDAVAFIHESGAVKVMVHEIENGRATGGRLALYTAAL…
					Vtg	QXJ08927.1	MTTSSLVFVLALVAGGLAAPWTAQAPRCSTECPITGSPKLAYQPEKTYTYAYSGKSRVQLKGVEDGVTELEWSKQVELTWITPCDMAITIKHAKVDGAAGADVGFLERYPLVVAVADGRIQHVCTHPGDAPWSINMKKGIATTLQNSLPSLSPFSSGLTITETDVVGKCPTKYEIETEGEKVIVVKEKNHRQCQERFPTPAETPAPWLKAPLPIEESRSECKQEITNGIYTAIMCQDKNIVRPAFGVYKYVEANQESTLRFISESSDASAISAIPRAEFQIESLLYNHEMVKEPELAPELDEVMKQICQKTMETIEPEAAALVDKALHLLRRVPVSVVEATAEKVRGGRYCGNSARLESIFLDAIAFVHESGAVKIMVQEIESGRATGGRLALYTAALY…
Penaeus monodon		Decapoda	Penaeidae	Penaeus	Vtg	ABB89953.1	MTTSTLLFILAFVTGGLAAPWGADLPRCSTECPITGSPKLAYQPDKTYAPPYSGKSRVHLKGVDNGDSEIEWTAGVDLTWISPCDMAISFRNTKMDGARGPIAASTLERHPLVVAVVDGRVQHVCAHPEDEPWAINMKKGVASAFQNSIPSLSTVSSGITVTETDVVGKCPTKYEIKTEGEKVIVVKEKNHRHCQERYPTPAETPAPWLKAPLPIEESKSQCRQEIANGIYTAITCQDKNIVRPAIGIYKYVEASQDSTLRFISESSDTSAISGIHSGEVHIESLLYNHETMKDPQLAPELDELMKEICAKTKDTVEAEAAALVAKALHVLRRVPETIVVETAQKVRQGHYCSDSARLESIFLDAVAFLHESGAVKVMVHEIENGRATGGRLALYMAAV…
					Vtg	XP_037804573.1	MATSTLVFVLALVAGGLAAPWTAQAPRCSTECPITGSPKLAYQPEKTYTYAYSGKSRVQLKGVEDGVTELEWSKQVELTWITPCDMAITIKHAKVDGAAGADVGFLERYPLVVAVADGRIQHVCTHPGDAPWSINMKKGIATALQNSLPSLSPLSSGLTVTETDVVGKCPTKYEIETEGEKVIVVKEKNHRQCQERFPTPAETPVPWLKAPLPIEESRSECKQEITNGIYTAIMCQDKNIVRPAFGIYKYVEANQESTLRFISESSDASAISAIPRGEFHIESLLYNHEMVKEPELAAEVDEVMKQICQKTMETVETDAAALVAKALHLLRRVPVSVVEATAEKVRGGRYCGNSARLESIFLDAIAFVHESGAVKVMVQEIESGRATGGRLALYTAALY…
					Vtg	XP_037804717.1	MVHEIENGRATGGRLALYTAALYLTPRPNIEAVKALTPLFESPHPMPSLLLAAASMVNNYCRHTPACYEKAPVARIAEILATRVQSHCSPSAGAEDKEVALAIFKAIGNMGVATPAVTRAAVQCIEEEGLEIGVRVAAAQAFRQANCFRPAVEKLVDIAVRPAFETEVRITSYLAAIRCAEQEHLETIIEKISKEENTQVRGFVLGHLINIQESTCPAKENLRYLLANVVIPTDFERDFRKFSRNIDVAYHAPAFGMGAGLESNIIYAPGSFIPRAVNLKMKADVDEMHMDIAEIGARFEGIDSIIEELLGPQGYLHRATFGKIMEDITGFAGEKGLKVMEHIKHTLRTRRSIDSSVISDFFGKLYGEGRSHVHADLFARFMGHEITYADVAESLKGVT…
Penaeus vannamei		Decapoda	Penaeidae	Penaeus	Vtg	AAP76571.2	MTTSTLLFVLAFVAGCLAAPWGADVPRCSTECPITGSPKLAYQPDKTYAYQYSGKSKVQLKGVDNGDSETEWTAQVDLTWISPCDMAISFKNTKVDGTPGPIVARTLERHPLVVAVVDGRVQHVCAHPEDEPWAINLKKGVASAFQNSIPSLSAVSSGITVTETDVVGKCPTKYEIETEGEKVIVVKEKNHRHCQQRYLTPAHIPALWLKAPLPIQESTSQCKQEIANGIYTAITCQDKNIVRPAIGIYKYVEASQDSTLRFISESSDTSAISAIPSGEMQVESLLYNHQTMKDPQLAPELDELMKGICDKTKDTVEAEAAALVAKALHLLRRVPETVVVETAQKVRQGHYCSDSARLESIFLDAVAFLHESGAVQVMVQEIQNGRATGGRLALYTAAL…
					Vtg	ROT61461.1	MQTSLKTLEEVTLRSRSAGDGDGYIRPRRRGSSWFALVAGSLAAPWGADVPRCSTECPVTGSPKLAYQPDKTYAYQYSGKSKVQLKGVDNGDSETEWTAQVDLTWISPCDMAISFKNTKVDGTPGPIVARTLERHPLVVAVVDGRVQHVCAHPEDEPWAINLKKGVASAFQNSIPSLSAVSSGITVTEERKSLSSRRRTTATVNNVTHTRSYTCTMAEGSPANPGIHVTVQAGNRQWHLHRHHVSGQEHRSTCHWNLQVRGASQDSTLRFISESSDTSAISAIPSGEMQVESLLYNHQTMKDPQLAPELDELMKGICDKTKDTVEAEAAALVAKALHLLRRVPETVVVETAQKVRQGHYCSDSARLESIFLDAVAFLHESGAVKVMVQEIENGRATGGR…
					Vtg	ROT77686.1	MVQEIESGRATGGRLALYTAALYLTPRPSIEAVEALKPVFESPRPMPSVALAAATMVNNYCRHTPHCNETAPVKEIADILAAKVQSQCSPSAGEEVEKEALATLKALGNMGVITPAVTRAVVGVIEHEGIETGVRVAATHVFRHTQCTHYVTEKLSDVAVHPSMATEVRIAAYLGAIRCAEEEHLEKIVSRISEEKNTQVRGFVLSHLLNIQESSSPDREHLRYLLTNFVIPRNFEGDIRKHSRNIEMSYFSPSFGIGAGVESNVIYTPESFLPRSVDMSLRTTIEDLNINLGEAGIRLEGLDPIIKELVGPEGYLRKASFDRILKDVVAFAEEKGHHIAEHLKESLREKRAISTSTISRFFKKLYGERKEGTPLKLKLEGTAIVGIKLAGDLNIIELF…
					Vtg	XP_027235402.1	MTTSQLFLVXALVAGSLAAPWGADVPRCSTECPVTGSPKLAYQPDKTYAYQYSGKSKVQLKGVDNGDSETEWTAQVDLTWISPCDMAISFKNTKVDGTPGPIVARTLERHPLVVAVVDGRVQHVCAHPEDEPWAINLKKGVASAFQNSIPSLSAVSSGITVTETDVVGKCPTKYEIETEGEKVIVVKEKNHRHCQQRYPXPAHIPALWLKAPLPIQESTSQCKQEIANGIYTAITCQDKNIVRPAIGIYKYVEXSQDSTLRFISESSDTSAISAIPSGEMQVESLLYNHQTMKDPQLAPELDELMKGICDKTKDTVEAEAAALVAKALHLLRRVPETVVVETAQKVRQGHYCSDSARLESIFLDAVAFLHESGAVKVMVQEIENGRATGGRLALYTAAL…
Portunus trituberculatus		Decapoda	Portumidae	Portunus	Vtg	AAX94762.1	MTTHTVLLLLALTAAAVAAPYGGTTQLCSTECPLAAAKLSFIPGKTYSYTYSGKSIVQLKGVDGGLVETQWEKQMLLTVLGPCDVAISFKGTKVDGKTGLPGSDKLERYPLVVAMTDGRVQRVCSHPDDDTWAINMKKGVVSALQISLPSLSISNSGLNFTETDVLGTCPTYYEVQGEGARVLVKKEKNHRLCKEHYPTPDEINLPYLKGPLPIQESRSICRQEIDSGIISSVVCEDKKVIRPSYGIYKYVEAKQESTLKLTSSDVSAPDTISRIGQDELVPRSLRYDYEPAKKDPTLVPELEQTLRYLCEITRDGVEADTAAQLEKAVNLMRRIPEQSFNDIYTKVRNKQICPQHTKLESLFMDAIAFVHEPESVPVMVKELVEGRTTGTLAALYSTA…
Procambarus clarkii		Decapoda	Chelonidae	Procambarus	Vtg	UFQ72463.1	MTSLAAQLLTLILVAGVRAAPGGGDTSVCSRECPVAGAPKFFYQPGKTYAYEYSGNSKVKLEGVEGGHTETSWSAQVEVSWITPCDMVISVKDYKTDGDNVPAAARFLERYPLVVAVADGRVQHVCSHHDDDAWSINMKKGVASIFQNSLPSNSSFYTGQNVIETDVLGTCPTRYEVHNHRDRVIMKKEKNHRVCKQRYPTPAETQVPWLKGLLPLEKSHSMCQQEIKNGIYSSITCEDENVVRPSYGLYKYIEARQESTLRFISESNDQSAAASAIPQANMERKSLRYDYDTLKKDPSMVAQLDQTMKQICEKTKDAVERDVAALVAKAAQLLRRVPEEAITQTLDKIRSGQFCQDHKKLEQLFLDVVVFIHESGSVKVMVKELTSGHTSVVRRALYS…
					Vtg	XP_045611489.1	MISFPALLLLGAMAGAMAGADAMTGADAMAGAGSMAGADAMADAVTMTDAVTMAGAGSMAGAGFMTDAVTMTGDDTMTGAVTMPDAVTMTGAGSMTGAGSMTGAGSMTHVGTGWRTTAAPRCSLECDITGPPRLTYRPGYTYYYSYSGTAQVQVEGVEGGVAATEWSSSVEVVWVTPCDVAIVMKDLLVDGVSGTAGADLLERYPLLVAVRDGRVQHVCSHPHDQSWALNMKKGVASALQNSLPSFTTITHLTLTETDVVGTCPTRYEVQNQGDRVIVKKEKNHRLCKQRYPTPAETQVPWLKGPLPLEESRSVCKQEIRNGIYSSITCEDKNVVRPSYGAYKYIEAKMESTLRYVSVSNDQSGAASAISQANMERKSLRYDYDTLKKDPSMVAQLDQT…
					Vtg	XP_045611543.1	MTASTALLVFALVVGARAAPHGRDADICSRECPVAGAPKLFYQPGKTYTYEYSGKSKVQLKGVEGGQTERDWSAKVELSWITPCDMVISLKEAKGHSGHGPAAARFLERYPLVVAVADGRVQHVCSHHDDDAWSINMKKGVASIFQNSLPSNSTINSGQNITETDVVGTCPTRYEVQNQGDKVIVKKEKNHRLCKQRYPTPAETQVPWLKGPLPLEESRSVCKQEIRNGIYSSITCEDKNVVRPSYGAYKYIEAKQESTFRYISESNDESGAASAISQENMDRRSLRFDYDTFKKDPSMVAHLDQTMKQICEKTEDAVERDVGALVAKALHLMRRVPEDAIAQTLDKIRSGQFCQHYKKLEDIFLDSVAFVHEAGAVKVMVKELVGGDLKNGRAALYTA…
					Vtg	XP_045611544.1	MTAWAALLVFTILVVVVGARAGDAAICSRECPIAGAPKLFYQEGKTYTYGYSGESKVQLKGVEGGHTERDWSAQVELSWITPCDMVISLKLSKTDGVIGPNLGNALERYPLVVAVADGRVQQVCTFPDDDAWSINIKKGIASAFQNSLPSNSTTNSGLSITETDVVGTCPTRYEVQNHGDRVIVKKEKNHRLCKQRYPTPAETQVPWLKGPLPLEESRSVCKQEIRNGIYSSITCEDKNVVRPSYGAYKYIEARQESTLRYISESNDQSGAASAIPQANMERKSLRYDHDTLKKDPSMVAQLDQTMSQICEKTKDAVERDVAALVALALHLLRRVPEDAVEQTLVKIRNGSYCEDWRKLENLFLDVVSFVHEVGAVKVMVSQLVSGQATGGRAALYTAG…
Scylla paramamosain		Decapoda	Portumidae	Scylla	Vtg	AGN96208.1	MTTHTVLLLALAAAAAAAPYGGTTQRCSTECPLAAAKLSFTPGKTYSYTYTGKSNVQLKGVDGGIVETQWEEQVLLTVLGPCDVAISFKGSKVDGKTGLPGSDKLERYPLVVAMTDGRVQRVCSHPDDDTWAINMKKGVVSALQISLPSLSISNSGLNFTETDVLGTCPTYYEVQAEGAKVLVKKEKNHRLCQEHYPIPDEINLPHLMGPLPIQESRSSCRQEIDSGIISSVVCEDKKVIRPSYGIYKYVEAKQESTLRLTSSEASAPDTISRIGQDELVPRSLRYDYETAKKDPSLVPELEQTLRYLCEITTDGVEAHAAAQLSKAVHLMRLIPEQGFNEIYTKMRNKQICPQHSRLESLYMDAIAFVHEPESVPVMVKELVEGRATGTLAALYSTAF…
					Vtg	ARI46323.1	MGPLPIQESRSSCRQEIDSGIISSVVCEDKKVIRPSYGIYKYVEAKQESTLRLTSSEASAPDTISRIGQDELVPRSLRYDYETAKKDPSLVPELEQTLRYLCEITTDGVEAHAAAQLSKAVHLMRLIPEQGFNEIYTKMRNKQICPQHSRLESLYMDAIAFVHEPESVPVMVKELVEGRATGTLAALYSTAFYLVPRPDVTAIRALEPLFKSNADLSSAKLAAASVVNTYCRHKPHCHEESHVRNLVQALKQKIEEDLASSSSEETQRQTLSAFKSLGNMGVMTPEAADKVILYMEKENKKVSNRVAAAQAFRLTKCQRPVTQKLVQYALRPEQHTEVRIAAYLAAVRCANYEDLQNIVTKISYEENTQVRGFILSNLLNLQQSDAPEKQRLRYMLTNI…
					Vtg	QPN96958.1	MELRVVVLLISLGSVTGTTPYCSTECPVASAKFSYVPSKTYSYAYSGVSRVRLKGVDGGLVQTRWENQVHLTWLTHCEVAITFNATKVDGQAGPPDTNPLEKYPLVVAVTDGRVQRVCSHADDDTWSINIKKGVASALQNSLPSLSTTNSGLIFTETDVAGTCPTKYEVQNEGAEIKVVKNKDHRQCQERYSIPDEIHLPWLKGPLPIQESWSTCTQIVINGTISSVVCEDVNVVRPAYGVYKFIDATQVSELRLISEASPAPDSVSFISQPQLVPRSLVYDYETPKKDPSVVPELEQTLRHVCQLTKDGVDGESASWLDKVVRLMRRVPEHSISQMYHKVRNGQLCAEHDKLKGLFLDAVSFVHESGSVPVMVNELVEGQVSEGRAVLYSVAFYFTSR…
Carassius gibelio	Fish	Cypriniformes	Cyprinidae	Carassius	Vtg	XP_052445685.1	MWSAKNKNYKGLSFSCILHKPPAMRAVVLALTVAFVASQQINLVPEFAPDKTYVYNYEALLLGGLPQEGLARAGIKINSKVHLSAVTENIFLMKLMEPVIYEYAGIWPKDPFFPATKLTSALAAQLQIPIKFEYANGVVGKVFAPAGVSPTVLNLHRGILNILQLNVKKTQNIYELQEAGAQGVCRTHYVISEDPKANHITVTKSKDLSHCQERIMKDVGLAYTERCHGCTKRVKSLIETATYNYIMKPSSTGALITEAKVEEVHQFSPFSEIYGAAQMEAKQTLAFVEIGKTPVVPNKADYMARGSLQYEFSTEILHTPIQLININNAPAQIVEVLKHLVANNVAMAHDDAPLKFVQLIQLLRAATLENIEALWTQFKNEPVYRRWLLDALPSVGTPV…
Ictalurus punctatus		Siluriformes	Ictaluridae	Ictalurus	Vtg	XP_053539336.1	MRAVVLALTLALVASQQINLVPEFAAGKTFVYKYEGLLLGGLPQEGLAKAGVKVSSKVLVSAVAQNTFLLKLVNPQLFQYTGIWPEDAFAPAAKLTSALKAQLEVPIKFEYTNGMVGKVFAPAGVSATVLNLHRGIINILQLNLKNTQNVYELHEAGPQGVCKTHYMISEDEKTHQIAVRKSKDLTNCHERVIKDIGLAYTETCVECQKRVKSLTGTATFSYTMKPTDTGALISEAIVEEVYQFSPLNTETGAAQMKAKQILTLEEEQNAPTAPLAGEYLARGSLQYEFATEILQTPIQLLKINNAQAQIGEVLQHLVENNQAMVHEDAPLKFVQLVQLMRVATLESIEAIWAQYKNKPVNRRWILDALPVVGTPVALRFIKEKFQADELAVPEFTQAL…
Larimichthys crocea		Perciformes	Sciaenidae	Larimichthys	Vtg	AIT70916.2	MRAVVLALTLALVAGNPHSLVPEFAAGKTYVYKYEALLLSGLPEDGLAKAGLKISSKVLISAAAQNVFMMKVVEPEILEVSGVWPKDPLTPATKLTSAIAAQFMTPIKFEYANGVVGKMFAPEGISTLVLNVYRGVLNILQLNIKKTQNVYDLQEAGVQGVCKTFYAISEDEKAERILLTKTRDLDHCQERIMKDWGLAYTEHCVECQQGSKNLRGAASYSYILKEITSGILILEASVNELIQFSPFSEMNGAVQMNTKQTLVFLETQRAPIVPIEAQYLHRGSLQYEFSTELLQTPIQLFKINNVQAQIVEVLNHLVAHNVERVHDDAPVKFLELIQLLRAARFEDLEKIWNQFRTRATYRQWILDTVPAIGTPVTLRFIKEKFLADDLTVAEAAQAL…
Oncorhynchus mykiss		Salmoniformes	Salmonidae	Oncorhynchus	Vtg	CAA63421.1	MRAVVLALTLALVASQSVNFAPDFAASKTYVYKYEALLLGGLPEEGLARAGVKVISKVLISAVAENTYLLKLVNPEIFEYSGVWPKDPFVPAAKLTSALAAQFSIPIKFEYAKGVVGKVLAPTAVSETVLNVHRGILNILQLNIKKTQNVYELQEAGAQGVCKTHYVIREDAKAERIHLTKSKDLNNCQQRIMKDFGLAYTEKCVECRQRGEALMGAATYNYLMKPADNGALILEATVTELHQFTPFNEMSGAAQMEAKQMLTFVEIKKDPIIVPDNNYVHRGSIRYEFATEILQMPIQLLKISNARAQAVKILNHLVTYNTAPVHEDAPLKFLQFIQLLRMASSETINAIWAEFKAKPAYRHWILDAVPSIGSSVAVRFIKEKFLAGDITIFEAAQAL…
Salmo salar		Salmoniformes	Salmonidae	Salmo	Vtg	XP_014024135.1	MRAVVLALTLALVASQSVNFAPEFAASKTYVYKYEALVLGGLPEEGLARAGVKIISKVLISAVAENTYLLKLVNPEIFEYSGVWPKDPFVPAAKLTSALAAQFSIPIKFEYARGVVGKVFAPTAVSETVLNVHRGILNILQLNIKKTQNVYELQEAGAQGVCKTHYVISEDTKAERIHLTKSKDLNNCQERIMKDFGLAYTEKCVECQQRQKTLMGAAAYNYIMKPAASGALIMKATVTELHQFTPLNEMTGAAQMEAKQMLTFVEIKNAPIILSDANYDRRGSIRYEFATEILQIPIQLLKISNAHAQAVKILNRLVTYDTAQVHDDAPLKFMQFIQLLRMASSETIEAIWAEFKDKPAYRHWILDAVPSIGSRVAVRFIKEKFLAGDITIFETAQAL…
Thunnus thynnus		Scombriformes	Scombrida	Scombrida	Vtg	ACX32463.1	MRVVVLALTLALVAGHPQNFAPDFAAGKTYVYKYEALLLGGLPEEGLARAGLKISSKVLISNAAQNIFMLKLAEPELYEYSGIWPKDPVIPATKLTAALAPQLMTPIKFEYTNGVVGKMFAPEGIPVMVLNIYRGILNVLQLNIKKTQNVYELQEAGAQGVCKTLYAITEDDKAERILMTKTRDLNHCQEKVMKDMGLAYTQSCPKCQQDSKNLRGATGYNYILKPVANGILILEAAVNELIQFSPFTEMNGAAQMQTKQSLVFLEVQRAPIVPIQAEYLHRGSLKYEFSTELLQTPIQLIRITNAQAQIAEILNHLITHNVEKVHEDAPLKFLELIQILRAARFEDLEMLWSQYRNKPAYRQWILDAIPVIGTPAALRFIKEKFLAEQLTVAETAQAL…
Aedes aegypti	Insecta	Diptera	Culicidae	Aedes	Vtg	AAA18221.1	MLAKLLLLALAGLTAAYQYENSFKGYNPGYKGYDAGYKGYGYDAGYKYNNQGYSYKNGFEYGYQNAYQAAFYKHRPNVTEFEFSSWMPNYEYVYNVTSKTMTALAELDDQWTGVFTRAYLVIRPKSRDYVVAYVKQPEYAVFNERLPHGYATKFYHDMFKFQPMPMSSKPFGIRYHKGAIKGLYVEKTIPNNEVNILKAWISQLQVDTRGANLMHSSKPIHPSKNEWNGHYKVMEPLVTGECETHYDVNLIPAYMIQAHKQWVPQGQLRGEDDQFIQVTKTQNFDRCDQRMGYHFGFTGYSDFRPNTNQMGNVASKSLVSYMYLTGNWYNFTIQSSSMINKVAIAPSLVNKEPALVYAQVNMTLNDVHPYDKVPMGPAEDLKVFVDLVYSYNMPSDKKN…
Frankliniella occidentalis		Thysanoptera	Thripinae	Frankliniella	Vtg	KAE8740093.1	MMWKSLILCCLVAAAASSEHGWKTGSEYKYQVRGRTLTALHQVSNQYAGVLMKAQLSVQPKSENVLIAKVSNAEYAKINEQLPAGWGTPIPTSKLSYHQLPVSSKPFEIKLKNGIVDELIVSKNIPTWEVNMLKGIASQLQIDTQAENLISSRINNKPSHGSLNGVYKTMEDSVTGECEVMYDISPLPQYQLQSRPELAPMPQLRGDGQLIDIVKTKNFSHCEQRPGYHFGLNAYTDVEPASAKMGEFMARSSVSRVVLSGSLSRYTIQSSVTTNKVILSPVLYNNQKGMVVSRMNLTLDSVHSASGSPQGPANPRKIKDLVYDYNNPFSTSNNADLSDESSSSSSSSSSSSSSSSSSSSSSSSESQEHQKKQRRNATDSSSSSSSSSSSSDSSSDSSS…
Laodelphax striatellus		Homoptera	Delphacidae	Laodelphax	Vtg	AGJ26478.1	MKGITLIFCVIAVAGVSASGSGPWNSNQLYHYKVQGRTLSAVQQAGALQYVGMHMKAEVSVAAKNENQAVFKISNAQYADVHQNLTEGWQQELRSNELQYKQLPLSQANQAFEVNYKQGSVRSLQVNRNTPTWELNMIKGIVSLFQVDVTGQNAIKSRRNILPQSDSNQQVSGSFKAMEDSVTGKRETHYDVDELPMRVVQQHPEIAPLAVQNSNQQQHQRIIQVVKSRNFSNCDNPVTYHFGFTQETDWEPASNQMGNLVNRASTSRVILSGQPNSFTIQSSVTQNEISISPFGYNKQKGVVGTLMNATLASMSHASGSPQSVQNPQKINDLVYEFNPASNNENNAANRRSSQSNRQNDADDSSSSSSSSSSSDSSSSSSSSSSSSSEENNKNGKNNN…
Nesidiocoris tenuis		Hemiptera	Miridae	Nesidiocoris	Vtg	AGV05363.1	MMWTPILILALATFSAAEHGWKSGTQYVYNVRGRTMTGLHQVADQYVGIVMRAKLSVQPKSDSELVLKVNNAEYADVHANLTGGWNGYIPDSKLSYQQLPISSKPFELRMENGAVDKMMVDKSLPTWELNMLKAIASQLQVDTQAENLQKSRINSLPSKDQAYGVYKTMEDTVAGEVETIYDIPPLPQYIIQSRPELAPMPKLRADGQLIDIVKTRNFSNADQKMAYHYGFTGLTDWEPASNQMGNFLSRSSVSRVIISGSLDRYTIQSSVTTDKIVIAPHLYNNQKGIVASRMNLTLEAVNSASGSPGSVSNPRTVKNLVYEYNAATQQEGSQNHNAYKQYNSNEDSSSSSSSSSSSSSSSSSSSSNSASNSTDSSSSSSSSSSDSSSSSSEDSQNNS…
Nilaparvata lugens		Homoptera	Delphacidae	Nilaparvata	Vtg	BAF75351.1	MNGLTLILCVIAVAGVSASGSGPWNSNQQYRYHVQGRSLSAMHQSGSNQYVGMHLRAELEVEAKNENQAVFKISKAEYADVHQNLSGGWQQELRSNELQYKQLPLSQANQVFQVNYKQGAVRSLQVNRNTPTWELNMIKGFVSLFQVDVTGQNAIKSRRNIVPNGQQVSGSFKVMEDSVTGKCETHYDVDELPMRVVQQHPEIAPLAVKQQGQGQGQSHSRLIQVVKSRNFSNCDNPVTYHFGFTQESNFEPASNQMGNLVSRAAMGRIIIAGEPDSYTIHSSVTQNEIAISPFGYNQQKGVVGTLMNATLVSVSHASSGSPQSVQNPQKINDLVYEFNPASNSESNQRSSHYTRQQADNEDDSSSSSSSSDSSSSSSSSSSSSSSSSSSSEENNKNSK…
Azumapecten farreri	Mollusca	Pterioida	Pectinidae	Chlamys	Vtg	ADE05540.1	MFRFLMLAVALGLSAGVQRQKSAYSPNKEYWYDYETQVVTGIPRGSKIYSGLKFKATAKLQFETAVKVMVRWENVEMYKINDMIDGIDPTRQQIPEDLFQQLTGPETADMAEKLAMPVKFSYIRGHVSDLHSNQNDPHWSMDVKRGFISLLEVNLDGRQSLDTPSPISYDNQISPGQSEFYTVLEPSVAGECETFYRRMPLMTSEGGPSMRLNKIRNYNKCVNRPSFTNTMFNEYICAECEKDRTEPLRSTSEVYYYLRGMDRSFIIESAIAESKHIYTQYSEEGGSVATFINQTLMLTNTKMISEPMPPLQNPKSYTYSLRSETVDMEDPREQHRSFLQDDSQIQFDANTCEPAACTSEGTECRLTVEQQRTEVKIQKLLNSLSAFTEHEIQEEATSL…
Mimachlamys nobilis		Pterioida	Pectinidae	Mimachlamys	Vtg	AFO66775.1	MFGVLMLAMALGLSAGVPRQKAAYSPNKEYWYDYETQVVTGIPRGSKIYSGLKFKAIAKLQFETASKVMIKMENVQMYKINDMIDGLDPTRQQIPEDMFHQLTGPETADMVAKLAMPLKFSYIRGHISNLQSEPNDPYWSMDIKRGFLSLLEVNLDERQSLDTVSPISYDSQQSHGQSEFYTVLEPSVAGECETFYRRMPMMTSEGGPYMRLSKIRNYNKCVNRPTFTNTMFNEYICAECEKDRTEPLRSTSEVYYYLRGVDRSFIIENAIAESQHIYTQYSEEGGSVATYINQTLMLTNTKAISEPMPAIQNPKSYAYSLRSEAVDMKDPRKQELPLLQDDSQTPDDPNTCEPMTCTTEEPECRLSAEQERREVKIQKLLNSLSAYTENTVKEEAAAL…
Mizuhopecten yessoensis		Pterioida	Pectinidae	Pecten	Vtg	AGE13945.1	MFRFLLLAVALGLSAGVQRQKSAYSPNKEYWYDYETQVVTGIPRGSNIYSGLKFKATAKLQFETAAKVMVRWENVEMYKINDIIDGLDPTRQQIPEDLFQQLTGPETADMAEKLAMPVKFSYIRGHISDLQSDPNDPYWSMDIKRGFISLLEVNLDERQSLDTPSPISYDNQITPGQSEFYTVLEASVAGECETFYRRMPLMTSEGGPSMRLNKIRNYNKCVNRPAFTTSMFNEYICAECEKDRTEPLRSTSEVYYYLRGMDRSFIIESAIAESQHIYTQYSEEGGSVATFINQTLMLTNTKMISEPMAPLQNPKSYTYSLRSEAVDMNDPREQQWSLPQDDSHTQPDANTCEPTACTSEGTECKLSVEQERTEVKIQKLLNSLSAFTEHEIKEEATSL…
Pecten maximus		Pterioida	Pectinidae	Pecten	Vtg	CAQ06469.2	MFRVLLLAVALGLSAGGQRRKSAYSPNKEYWYDYETQVVTGIPKGSKIYSGLKFKATAKLQFETAAKVLVKFDDVEMYKINDMIDGLDPTRQQIPEDLFQQLSGPETADMVEKLAMPLKFSYIRGHISDLQSNQNDPYWSMDIKRGFLSLLEVNLEERQTLNPPSPISYDNDNPMTPGLSEFYTVLEPSVAGECETFYRRMPLVTSNGGPYIRLNKIRNYNKCVNRPAFTNTMFNEYMCAECEKDRTEPLRSTSEVYYYLRGMDRNFIIESAIAESQHIYTQYSEEGGSVATFINQTLMLTKTNEISEHITPPQNPRSHPYSLRSQIVDMEDPREQKLPLPEEDSHTQDDTHRCMPTACAPGDNGCRLSVNQQRTEMKIQKMLTSLSAFTEFEVKEEAT…
Tegillarca granosa		arcoida	Arcidae	anadara	Vtg	AFD50188.2	MIRLLLVAAVASALKIHPGQEYTYQYETQITTGVPTESTIYSGLKLKCTVRFQTLTSSSMTMKFENPTLLSLNGQVTTADPTTEQLPEDMFRPLNGEEGRLLREFLSKPVKFTYIRGSFSNVQTESDDPEWSVNIKRGLLSLGVINFEERRSLDPVSRMLNTGRLPQDQTEIYSVMEPSIGGECETVYNVRPLLDSSSGEPRMFVTKTRNYMKCLNRASFTNNIYHGHTCAECEKDRTEPVKSGSQIHYVILGNKREYLVESIIAESQHVFTPYSEKGGNVATYINQTLILTGVKEQQERVSLRSPKRQPSDLLAQLPGQRKQQQQQESSQEQESSSQEQPERRRQLVSRDQQQSSQQRRRQQRRRQRQEQQEQQQSQEEQQRSLQKIDKLLHTLSTFT…

## Sheet: Table S4
Table S4 Ks, Ka and Ka/Ks calculation of the duplicated EcVtg gene pairs in E. carinicauda
Duplicated Gene Pairs	Ka	Ks	Ka/Ks
Vtg1a/Vtg1b	0.0444111	0.174665	0.254264
Vtg2/Vtg3	0.762232	2.75277	0.276897
Vtg2/Vtg4	0.772131	2.25893	0.341813
Vtg2/Vtg5	0.955613	2.22086	0.430289
Vtg3/Vtg4	0.700201	2.5433	0.275312
Vtg3/Vtg5	0.626944	2.55925	0.244972
Vtg3/Vtg6a	0.561322	2.83342	0.198107
Vtg3/Vtg6b	0.562825	2.75013	0.204654
Vtg4/Vtg5	0.885425	2.27531	0.389145
Vtg5/Vtg6a	0.799094	2.19679	0.363755
Vtg5/Vtg6b	0.803078	2.09798	0.382787

## Sheet: Table S5
Table S5 Primers used in this study
Primer name	Forward primer (5’-3’)	Reverse primer (5’-3’)
Vtg1a-F/R	GGCACCTATGATGGCGAGATGG	ATGGGACTTACAGGAGCAACTTGAG
Vtg1b-F/R	TCACCTCCCTAGTCGCTTT	CAGTTCGTCTACCTTGGCTA
Vtg2-F/R	GCACTCGTACCAGTCCACATACC	GCGGCATCACAAGGATTCTCAAC
Vtg3-F/R	TCCTCCATCTTCGCCCTCTCC	CCTCCTCACCACTAACTTCTCTTCC
Vtg4-F/R	GGCTGGAGGAGACGCAAAGAG	AGTGTGGCTCAGTTCTGTTGTACC
Vtg5-F/R	GGATATGGAAGGCGGTGACTCTC	GATGAAGGATGGCTCTCGGAAGG
Vtg6a-F/R	GGCAATAATCGTTGTTGGA	TATACGTTTGGCTTCTCTGAAC
Vtg6b-F/R	AGCAATAAGTAAAATGCAGTCAG	CTTTGGTACAGTTCCAGTTTGT
Vtg7-F/R	ATTACCTGATTGGCGGCACCTAC	CTGGCACACTGGTCACGGATAC
Vtg8-F/R	ATTTGGAGGGTGGACGATGATGAG	CTGTTGCGAGGCGATGTTAAGC
